# Supplementary material for: Determination of the Prevalence of Microsatellite Instability, BRAF and KRAS/NRAS Mutation Status in Patients with Colorectal Cancer in Slovakia
Source: Cancers (Basel). 2024 Mar 12;16(6):1128. doi: 10.3390/cancers16061128 (PMC10969032; doi:10.3390/cancers16061128)
Supplement: Supplementary file 1 [file cancers-16-01128-s001.zip]

Archive with 1 entries (1 files):
- cancers-2866278-supplementary.pdf
